# Supplementary material for: Lactiplantibacillus plantarum 1201 Inhibits Intestinal Infection of Salmonella enterica subsp. enterica Serovar Typhimurium Strain ATCC 13311 in Mice with High-Fat Diet
Source: Foods. 2021 Dec 29;11(1):85. doi: 10.3390/foods11010085 (PMC8750823; doi:10.3390/foods11010085)
Supplement: Supplementary file 1 [file foods-11-00085-s001.zip]

Archive with 1 entries (1 files):
- foods-1470110-supplementary.pdf
